# Supplementary material for: Simultaneous Analysis of Free/Combined Phytosterols in Rapeseed and Their Dynamic Changes during Microwave Pretreatment and Oil Processing
Source: Foods. 2022 Oct 14;11(20):3219. doi: 10.3390/foods11203219 (PMC9601674; doi:10.3390/foods11203219)
Supplement: Supplementary file 1 [file foods-11-03219-s001.zip]

Archive with 1 entries (1 files):
- foods-1923719-supplementary.pdf
